# Supplementary material for: Coupled Bayesian Identification of Residual Stress and Fracture Strength in Thin-Film Fragmentation: A Physics-Informed Neural Network Framework with Synthetic Validation of Interface Adhesion Energy
Source: Materials (Basel). 2026 Jul 2;19(13):2824. doi: 10.3390/ma19132824 (PMC13363372; doi:10.3390/ma19132824)
Supplement: Supplementary file 1 [file materials-19-02824-s001.zip]

Archive with 1 entries (1 files):
- materials-4358842-supplementary.pdf
